# Supplementary material for: Synthesis of Biobased and Hybrid Polyurethane Xerogels from Bacterial Polyester for Potential Biomedical Applications
Source: Polymers (Basel). 2021 Dec 4;13(23):4256. doi: 10.3390/polym13234256 (PMC8659847; doi:10.3390/polym13234256)
Supplement: Supplementary file 1 [file polymers-13-04256-s001.zip]

Archive with 1 entries (1 files):
- polymers-1489766-supplementary.pdf
